# Supplementary material for: Protective Role and Enhanced Intracellular Uptake of Curcumin in Retinal Cells Using Self-Emulsifying Drug Delivery Systems (SNEDDS)
Source: Pharmaceuticals (Basel). 2025 Feb 17;18(2):265. doi: 10.3390/ph18020265 (PMC11859040; doi:10.3390/ph18020265)
Supplement: Supplementary file 1 [file pharmaceuticals-18-00265-s001.zip]

Archive with 1 entries (1 files):
- pharmaceuticals-3447730-supplementary.pdf
